# Supplementary material for: Knock-out of 5-lipoxygenase in overexpressing tumor cells—consequences on gene expression and cellular function
Source: Cancer Gene Ther. 2022 Sep 16;30(1):108–23. doi: 10.1038/s41417-022-00531-9 (PMC9842508; doi:10.1038/s41417-022-00531-9)
Supplement: Supplementary file 2 — Supplementary Table 1 [file 41417_2022_531_MOESM2_ESM.xlsx]

## Sheet: Tabelle1
Gene	GeneID	Ensembl identifier	Primer Sequence (5' --> 3')	Primer Sequence (5' --> 3')
	(NCBI)		fwd	rev
ABCC2	1244	ENSG00000023839	CCCTGCTGTTCGATATACCAATC	TCGAGAGAATCCAGAATAGGGAC
ACKR3	57007	ENSG00000144476	CTATGACACGCACTGCTACATC	CTGCACGAGACTGACCACC
ACTB	60	ENSG00000075624	AGAGCTACGAGCTGCCTGAC	AGCACTGTGTTGGCGTACAG
ADGRG1	9289	ENSG00000205336	GAGCCCTCAGAACATCAGCC	AGAGGTCAGTTTCGACTCCAG
ADGRL3	23284	ENSG00000150471	TGAGTCCGACCACCAATCTG	TCATACACTACAAATCCTGTGCC
ADGRL4	64123	ENSG00000162618	CTCAGTCCTGTGGCGAAAATG	GGTTACTGCTGGATCTGAAGC
ADIRF	10974	ENSG00000148671	CAGGAAACCATCGACAAGACTG	TCATTTCAGGAGGCCGAATTTTT
AKAP12	9590	ENSG00000131016	GAGATGGCTACTAAGTCAGCGG	CAGTGGGTTGTGTTAGCTCTTC
ALDH1L1	10840	ENSG00000144908	AGATTGCAGTGATTGGACAGAG	CCAAAGCCTGGTATTTTGCCA
ALOX5	240	ENSG00000012779	CCCGGGAGATGAGAACCCTA	CCAGCAGCTTGAAAATGGGG
ALOX5 (exon 2)	240	ENSG00000012779	GGCCAGCTCAGGTATGATGA	CTGCAGTTAGCGTCTTGGTG
ALOX5 (exon 6)	240	ENSG00000012779	ACAAAGGCTCAGGAGACCAC	GAACTTTCGGTTCTTGGGAAGC
APOBEC3C	27350	ENSG00000244509	CTTGGTTCTGCGACGACATAC	TCCTGGTAACATGGATACTGGAA
APOBEC3F	200316	ENSG00000128394	TTTCTCGTCGGAATACCGTCT	CAAAGGGGCTACTGAGCACTT
APOBEC3G	60489	ENSG00000239713	GCATCGTGACCAGGAGTATGA	GTCAGGGTAACCTTCGGGT
ANK3	288	ENSG00000151150	GAAGATGCAATGACCGGGGA	CTAAAGCCCATGTAACCCTCTG
ARHGEF4	50649	ENSG00000136002	ACCATCTTCGGGAACATCGAG	CTGGAAGTCGGCTTGATGCT
ARPC3	10094	ENSG00000111229	GTGCAATTCCAAAAGCCAAGG	GGCTCTCATCACTTCATCTTCC
ASXL3	80816	ENSG00000141431	AACACCCCAACTCACCAATGA	CATTCAGACAGGCTAATGGAGAG
ATP11C	286410	ENSG00000101974	TGGAGAAGAGAAACGAGTTGGC	GGGCTAGTTGGTGTGTCTACT
BCL2A1	597	ENSG00000140379	TACAGGCTGGCTCAGGACTAT	CGCAACATTTTGTAGCACTCTG
BHLHE41	79365	ENSG00000123095	TTAACCGCCTTAACCGAGCAA	AGTGGAACGCATCCAAGTCG
BMPR1B	658	ENSG00000138696	CTTTTGCGAAGTGCAGGAAAAT	TGTTGACTGAGTCTTCTGGACAA
BST2	684	ENSG00000130303	CACACTGTGATGGCCCTAATG	GTCCGCGATTCTCACGCTT
C1orf198	84886	ENSG00000119280	GTTCAGTATCTCCGCCCTATCC	GGGTCAGCGACTGGAACTC
CCL2	6347	ENSG00000108691	CAGCCAGATGCAATCAATGCC	TGGAATCCTGAACCCACTTCT
CDH6	1004	ENSG00000113361	AGAACTTACCGCTACTTCTTGC	TGCCCACATACTGATAATCGGA
CFI	3426	ENSG00000205403	GGTGAGGTGGACTGCATTACA	CCTCCCACAATTCGTTTCCTTC
CHN1	1123	ENSG00000128656	CCAACTTTATGTGGGGTCTCATT	TTGACATGCTTCAAGTCTGGC
CNN1	1264	ENSG00000130176	CTGTCAGCCGAGGTTAAGAAC	GAGGCCGTCCATGAAGTTGTT
COL8A1	1295	ENSG00000144810	GGGAGTGCTGCTTACCATTTC	AGCGGCTTGATCCCATAGTAG
COL20A1	57642	ENSG00000101203	TGGTGATTCTGGTGACGGAC	CACCCACAGCGAAGACGTT
CPA4	51200	ENSG00000128510	AGGTGGATACTGTTCATTGGGG	TTGCTGATCTCGTCTCCATTTC
CRAT	1384	ENSG00000095321	GTACCACAGTGACGGGACAC	CCGGTTCACCTTGTCTTTGAT
CSAG1	158511	ENSG00000198930	GAGACCAGGTGGACTGGAGTA	TCTTGGGAACCTCTTTGGTGT
CX3CL1	6376	ENSG00000006210	ACCACGGTGTGACGAAATG	TGTTGATAGTGGATGAGCAAAGC
DDIT4	54541	ENSG00000168209	TGAGGATGAACACTTGTGTGC	CCAACTGGCTAGGCATCAGC
DMKN	93099	ENSG00000161249	CAGAGCGGAGAGGAAAGCAC	GCCTCACTGACTTTAGAGCCAG
DOCK4	9732	ENSG00000128512	ATGTGGATACCTACGGAGCAC	CCAATTTCCAATGACAGGCCATA
DRAXIN	374946	ENSG00000162490	CATTGCCCTACCCCGAGAAG	CCCTGCGTCTCTTGTGCTC
DSC2	1824	ENSG00000134755	CCAATTCCTTGTTCGATGCTAGA	GGCCGTGTCAGATTGAACC
EDN2	1907	ENSG00000127129	CGTCCTCATCTCATGCCCAAG	AGGCCGTAAGGAGCTGTCT
ETV1	2115	ENSG00000006468	CTGAACCCTGTAACTCCTTTCC	AGACATCTGGCGTTGGTACATA
EVI2A	2123	ENSG00000126860	GAAGCAATGGCGATTTTCTGG	TTGCATCACTAGGTTGGGTCC
FAP	2191	ENSG00000078098	ATGAGCTTCCTCGTCCAATTCA	AGACCACCAGAGAGCATATTTTG
FAM78A	286336	ENSG00000126882	AGCTCAGCATCGAGGTGAAC	GTTGGCATTGGGCTTGACC
FGD4	121512	ENSG00000139132	TCTCATCAGTCGCTTTGAAGGA	GGGTTCTAGGAGCATTTAGGTTC
FMNL2	114793	ENSG00000157827	CAGGGAGCATGGATTCGCAG	TCAGGAGGTAGGTTCATAGCATT
FOXA2	3170	ENSG00000125798	GGAGCAGCTACTATGCAGAGC	CGTGTTCATGCCGTTCATCC
GALM	130589	ENSG00000143891	CCAGTTCTCGCGCATCAGT	GCCATCCAGGGTGTATGTCA
GPR132	29933	ENSG00000183484	AAAACGGTTACAATGGAAACGC	GAAGGACACGTTGTTGCAGG
HAS2	3037	ENSG00000170961	CTCTTTTGGACTGTATGGTGCC	AGGGTAGGTTAGCCTTTTCACA
HES7	84667	ENSG00000179111	CGGGATCGAGCTGAGAATAGG	GCGAACTCCAATATCTCCGCTT
HIST1H2AC	8334	ENSG00000180573	CTCGCGCCAAAGCGAAATC	CTGCGTAGTTGCCTTTACGGA
HSPA1A	3303	ENSG00000204389	ACCTTCGACGTGTCCATCCTGA	TCCTCCACGAAGTGGTTCACCA
HSPB2	3316	ENSG00000170276	ACCGCCGAGTACGAATTTG	GAGGCCGGACATAGTAGCCA
IFI44	10561	ENSG00000137965	ATGGCAGTGACAACTCGTTTG	TCCTGGTAACTCTCTTCTGCATA
IFI44L	10964	ENSG00000137959	AGCCGTCAGGGATGTACTATAAC	AGGGAATCATTTGGCTCTGTAGA
IGFBP7	3490	ENSG00000163453	CGAGCAAGGTCCTTCCATAGT	GGTGTCGGGATTCCGATGAC
IGFL1	374918	ENSG00000188293	CACAAGAGATGTGGGGACAAG	CACTGCGACAAAGCCTGTCA
IGFL3	388555	ENSG00000188624	TGCTGTCCCGAGTCTTTTGG	ATGGGAGATAAGTGACACTGAGA
ITGA2	3673	ENSG00000164171	CCTACAATGTTGGTCTCCCAGA	AGTAACCAGTTGCCTTTTGGATT
KCNB1	3745	ENSG00000158445	GAGTCCTGGTGATTGCTCTTC	CTCTCGCCGTTTGATTGCTTT
LAMA4	3910	ENSG00000112769	GTGTAGGAATTGCTTACGCAACA	GCTAACCGCAGGTCATCAGT
LAMC2	3918	ENSG00000058085	GACAAACTGGTAATGGATTCCGC	TTCTCTGTGCCGGTAAAAGCC
LEMD1	93273	ENSG00000186007	ATTGCAGAACCAACTTGAGAAGC	CGCGCAGTAGTCTCTCTCTT
LIMS2	55679	ENSG00000072163	GCACCGGCACTATGAGAAGAA	ACGGGCTTCATGTCGAACTC
LIPH	200879	ENSG00000163898	GTCAAGATCAGACGCAGAAGAA	TTTCCTTGTGTAGAGCATCAGC
LLGL2	3993	ENSG00000073350	CGGGACCTGTTCCAGTTTAAC	CGTCACAGCGTTGTTCTCC
LMAN1	3998	ENSG00000074695	AGTGTAGGAGATCGAGAGCTAAG	AGTTCTTGTTGAGTAATCTGCCC
LSP1	4046	ENSG00000130592	AGGACCGAGTCCCTAAACCG	CTGGGTGTATTGTTCCAGCCA
LTC4S	4056	ENSG00000213316	GTCTACCGAGCCCAGGTGAA	GCGTAGCCCTGGAAGTAGC
LY6K	54742	ENSG00000160886	ACGGACGAGGGTGACAATAGA	CCGCTATAACGCAGTATGGC
MAP2K6	5608	ENSG00000108984	GAAGCATTTGAACAACCTCAGAC	CCTGGCTATTTACTGTGGCTC
MGST1	4257	ENSG00000008394	ATTGGCCTCCTGTATTCCTTGA	GTGCTCCGACAAATAGTCTGAAG
MISP	126353	ENSG0000009981	TCCCAGTCATCTGATCTGCTG	ATCTGGCGTTGGGGAGAAGA
MLLT3	4300	ENSG00000171843	CAGATTCTGAAGAACTCTCAGCC	GGTGGTGCGCTAGAAAAACTTT
MOB3B	79817	ENSG00000120162	CGGATCAACCTCATCTATGGC	CACCCACGCATGTTGGAAATA
MYL2	4633	ENSG00000111245	TTGGGCGAGTGAACGTGAAAA	CCGAACGTAATCAGCCTTCAG
NAV1	89796	ENSG00000134369	GCCTCAGACAATCTCAGTTCAG	ACCACTGTCGTACTCCAGTTTT
NOSTRIN	115677	ENSG00000163072	CAGAAAGACACAGCAGCGTTA	CAGAAGATGCCTTGCTCACAATA
NOV	4856	ENSG00000136999	CACGGCGGTAGAGGGAGATAA	TGGGCCACAGATCCACTTTTC
OSCAR	126014	ENSG00000170909	CGCTTGGAGATTTGGACTTTTCA	GCAGCGGTAAATTCCCCCTT
PAM	5066	ENSG00000145730	TACCACCAGACCCGTAGTTCC	GTTTAGGTGTAACCCCAGGCA
PAX7	5081	ENSG00000009709	TCCAAGATTCTTTGCCGCTAC	GGTCACAGTGCCCATCCTTC
PBX1	5087	ENSG00000185630	CATGCTGTTAGCGGAAGGC	CTCCACTGAGTTGTCTGAACC
PDE4B	5142	ENSG00000184588	AGATGAGCCGATCAGGGAAC	CCTGTCTTTCTGGGTAGGAGA
PDGFA	5154	ENSG00000197461	GCAAGACCAGGACGGTCATTT	GGCACTTGACACTGCTCGT
PDLIM1	9124	ENSG00000107438	GACACACTTGGAAGCTCAGAAC	GTAAAGGGCATGGCACTTCG
PDLIM5	10611	ENSG00000163110	AATCCCACCTAAACGCCCAC	GACGTGAAGGGGTATCTTTTCC
PLAC1	10761	ENSG00000170965	AGTTCACCTACCGTGTTACTGA	AGCACATGACACTGGGATCAC
PLAC8	51316	ENSG00000145287	GTGTGACTGTTTCAGCGACTG	CTGCAACTTGACACCCAAGG
PRR16	51334	ENSG00000184838	ACAGCTCCAAAACGGACACG	AATAAGCGGTGCATTAGCCTG
PRSS33	260429	ENSG00000103355	GCATGTCCAGTCGGATCGTT	GCACCCTTACTCCTTGTAGCG
RIPOR2	9750	ENSG00000111913	GAAAATTCCTCCGCTCTCAAGA	TTCAAGGCCCTGTAGACTTCT
RGS4	5999	ENSG00000117152	ACATCGGCTAGGTTTCCTGC	GTTGTGGGAAGAATTGTGTTCAC
RGS16	6004	ENSG00000143333	ATCAGAGCTGGGCTGCGATA	CAGGTCGAACGACTCTCTCC
RIPOR2	9750	ENSG00000111913	GAAAATTCCTCCGCTCTCAAGA	TTCAAGGCCCTGTAGACTTCT
RPS4Y1	6192	ENSG00000129824	TGGATGCTTGACAAACTAACGG	AGGAAGACGATCAGAGGAAGAC
S100A4	6275	ENSG00000196154	GATGAGCAACTTGGACAGCAA	CTGGGCTGCTTATCTGGGAAG
SEMA3A	10371	ENSG00000075213	GTGCCAAGGCTGAAATTATCCT	CCCACTTGCATTCATCTCTTCT
SELENBP1	8991	ENSG00000143416	TCATCTCCTCTCGCATCTATGTG	AAGGCCAGTTCGCACTTGG
SERPINF1	5176	ENSG00000132386	TCATTCACCGGGCTCTCTACT	GGGCAGTGACCGTGTCAAG
SLC1A3	6507	ENSG00000079215	AGCAGGGAGTCCGTAAACG	AGCATTCCGAAACAGGTAACTTT
SLC6A17	388662	ENSG00000197106	CCTGGAGTGAATGTCCTGTCG	GAGGGAGCTGAAATACATCACC
SLC25A25	114789	ENSG00000148339	TGACCATCGACTGGAACGAGT	ACATCAAAGATCGTGGAATGCTT
SLFN5	162394	ENSG00000166750	GAGTGTGTTGTAGATGCAGGAA	ACTGCTCGCAGGATGATTTCA
SLITRK6	84189	ENSG00000184564	ATCACGACCTTTCCAACTAAGC	ATAGCATTGGTAAGCCCAGAAAA
SNX13	23161	ENSG00000071189	GGGGTTTAGTGGTTACTCTCCT	CCTGGCTTCCCGTTTCATTTC
SPANXB1	728695	ENSG00000227234	AATGAGGCCAACAAGACGATG	CTCCTCCATTTGGTCGGGG
SPP1	6696	ENSG00000118785	CTCCATTGACTCGAACGACTC	CAGGTCTGCGAAACTTCTTAGAT
SRGN	5552	ENSG00000122862	AGGTTATCCTACGCGGAGAG	GTCTTTGGAAAAAGGTCAGTCCT
STARD5	80765	ENSG00000172345	CCGGGAAGGCAATGGAGTTT	TCATCCCACTTCACTCGTAGG
SULT1A1	6817	ENSG00000196502	GCCTTCTACGCCGGTATGAG	AGACCACCATATAGGTGTTCCA
SYT8	90019	ENSG00000149043	GCACCACAGCTATACCTGGG	CCACGGACTCCTTGTCCCT
TGFB2	7042	ENSG00000092969	CAGCACACTCGATATGGACCA	CCTCGGGCTCAGGATAGTCT
TMEM40	55287	ENSG00000088726	CAGAGCAACCGGAAAACATCG	TCATCCTTCAAAACGTCAGGC
TMEM154	201799	ENSG00000170006	GGTCCTCTTACTTTTATCCGTGG	ACTTTCACGTTTTCACTTCCCAG
TMEM200A	114801	ENSG00000164484	GCAACTGGTGGAGTGATAACTG	TGCCACGAACAACCACAACA
TNFAIP6	7130	ENSG00000123610	TTTCTCTTGCTATGGGAAGACAC	GAGCTTGTATTTGCCAGACCG
TOX	9760	ENSG00000198846	CCCCATGAACCATAATGGCCT	CCCAGCATATTGGAGACTGTGA
TRABD2A	129293	ENSG00000186854	CAAGCCCCAACAAAGCGAG	ACATGGATTGTGCCAAAGAAGTA
TRBC2	28638	ENSG00000211772	CCCAGGATAGGGCCAAACC	TCATAGAGGATGGTGGCAGACA
UTSB2	257313	ENSG00000188958	ATCTGTGCATGGACGACCATA	GGTCAGTGTTGAAAGGTCTTTGG
VGF	7425	ENSG00000128564	GGAACTGCGAGATTTCAGTCC	GTGCGGGTTTCCGTCTCTG
XYLT1	64131	ENSG00000103489	GAAGCCACCGAGTAGACAGAA	GGGCTGGTCATACTTGGTCTC
ZC4H2	55906	ENSG00000126970	AGATCAAGGCTCGTTTGAAGG	GATCAGTCGGAGTTCCTCCAC
ZNF260	339324	ENSG00000254004	ATGTGGTAAAGTGTGCTCTCG	GGTGTCTGATGATGGTTGGCA
ZNF419	79744	ENSG00000105136	GTAGGACTGCTCAGTTCAAACAT	ACAGTTACTACACCCGTAAGGC
ZNF420	147923	ENSG00000197050	ATGGCTCGGAAATTAGTGATGTT	AAGTCCTTACTTGCACACCTTG
ZNF605	100289635	ENSG00000196458	AACATTGTTCATGTAGGACTGCG	TGGGTTCTGCCAGGTTTGATA
ZNF608	57507	ENSG00000168916	AATTGATTTGGACGCTGATTTGG	CCGGACCTCCACAATCCTTG
ZNF615	284370	ENSG00000197619	TCCTGCTGAAGCAAGATTGTG	GCAGAGTTCTTTAGGCCAGAG
ZNF618	114991	ENSG00000157657	TGCCGAGCAAGGAACGATG	GCATTCGTAAGACCCAAGGG
Suppl. Table 1 Primer sequences used for RT-PCR and sequencing experiments sorted by official gene names.
In addition, each GeneID and Ensembl identifier are given per gene.
